# Supplementary material for: Multifunctional Alginate Composite Fibers Based on Pre-Crosslinked Spinning Solutions
Source: Materials (Basel). 2026 May 8;19(10):1933. doi: 10.3390/ma19101933 (PMC13208577; doi:10.3390/ma19101933)
Supplement: Supplementary file 1 [file materials-19-01933-s001.zip]

Archive with 1 entries (1 files):
- materials-4286367-supplementary.pdf
